# Supplementary material for: The Investment in Scent: Time-Resolved Metabolic Processes in Developing Volatile-Producing Nigella sativa L. Seeds
Source: PLoS One. 2013 Sep 3;8(9):e73061. doi: 10.1371/journal.pone.0073061 (PMC3760832; doi:10.1371/journal.pone.0073061)
Supplement: Table S1 — Relative metabolite content from GC-MS analysis of Nigella sativa EH accession. The data is here presented as normalized metabolite content on internal standard ribitol. Three biological replica, each consisting of 20 mg seeds from 3 individual plants, were used at each time point from anthesis (0 DAA) to seed maturity (82 DAA). (XLS) [file pone.0073061.s004.xls]

## Sheet: Table S1.csv
Table S1. Relative metabolite content from GC-MS analysis of Nigella sativa EH accession. The data is here presented as normalized metabolite content on internal standard Ribitol. Three biological replica, each consisting of 20 mg seeds from 3 individual plants, were used at each time point from anthesis ( 0 DAA) to seed maturity (82 DAA)
	0 DAA			10 DAA			20DAA			25DAA			30DAA			35DAA			40DAA			43DAA			46DAA			50DAA			55DAA			60DAA			70DAA			82DAA
Name	EH_0_1	EH_0_2	EH_0_3	EH_10_1	EH_10_2	EH_10_3	EH_20_1	EH_20_2	EH_20_3	EH_25_1	EH_25_2	EH_25_3	EH_30_1	EH_30_2	EH_30_3	EH_35_1	EH_35_2	EH_35_3	EH_40_1	EH_40_2	EH_40_3	EH_43_1	EH_43_2	EH_43_3	EH_46_1	EH_46_2	EH_46_3	EH_50_1	EH_50_2	EH_50_3	EH_55_1	EH_55_2	EH_55_3	EH_60_1	EH_60_2	EH_60_3	EH_70_1	EH_70_2	EH_70_3	EH_82_1	EH_82_2	EH_82_3
Ala	0.6665	0.8412	0.8976	0.5605	0.3699	0.7128	1.0731	0.8929	0.9038	6.6498	3.735	4.0531	2.765	2.3045	4.1648	1.1108	0.7847	0.9477	1.1121	0.5309	0.7483	1.6714	0.5901	1.2317	0.2373	0.2364	0.3528	0.2053	0.1318	0.2262	0.1594	0.2457	0.3303	0.0677	0.0635	0.077	0.0464	0.0474	0.0503	0.1066	0.0442	0.0536
b__Ala	0.4247	0.4488	0.3935	0.2917	0.1913	0.489	0.6738	0.3063	0.5038	2.9496	4.5373	4.1033	1.37	2.3642	2.926	1.3754	1.1773	2.6511	0.6158	0.8425	0.7291	2.5258	2.7478	2.9698	0.5128	0.7141	0.7315	0.2572	0.1969	0.4448	0.2926	0.3434	0.5601	0.0564	0.0459	0.0417	0.0376	0.021	0.0302	0.0485	0.0254	0.0324
Asn	0.4098	0.6477	0.3477	0.5358	0.6928	0.3789	1.6305	1.2554	0.8803	0.6552	1.1923	0.5416	0.5445	0.6838	0.8231	3.3271	6.7862	5.1856	0.6958	1.8768	1.5826	2.3583	2.5473	2.7363	0.216	0.2005	0.2314	0.2122	0.1279	0.2396	0.5322	0.4615	0.603	0.1194	0.1217	0.1171	0.0322	0.0187	0.0527	0.159	0.1066	0.1328
Asp	0.6418	0.7303	0.4765	0.6016	0.364	0.9494	0.8605	0.8734	0.9798	2.312	2.6147	2.645	1.6948	1.3061	3.2552	0.5816	1.2026	0.8921	1.2406	0.9952	1.486	1.2946	1.4687	1.6428	1.3818	0.7571	1.0879	0.5962	0.2866	0.79	0.5469	0.7416	1.0033	0.7281	0.967	0.7194	0.0865	0.1636	0.1004	0.3688	0.3997	0.1659
GABA	0.8864	0.776	1.6771	0.7732	0.637	1.2135	2.1367	1.142	1.3859	2.5869	5.7963	4.5891	1.4473	1.8586	2.9472	1.0751	1.2916	1.1833	1.2311	0.4394	1.3691	1.058	0.5961	1.577	0.4129	0.4164	0.4094	0.1658	0.1922	0.179	0.0969	0.0986	0.0977	0.0508	0.0717	0.0612	0.0193	0.0181	0.0169	0.0064	0.0057	0.0072
Glu	0.5418	0.735	0.4727	0.8439	0.4138	0.5542	0.5361	0.9482	0.5717	1.3048	1.305	1.232	1.2826	1.1089	2.1317	0.8751	0.8678	1.8607	0.9725	1.1812	1.0241	2.2386	1.0429	1.8107	1.0559	1.1254	1.4045	0.7183	0.2882	0.6964	0.5439	1.0101	0.8895	0.7015	0.6338	0.4407	0.7648	1.1604	0.9626	1.4001	0.9862	1.3615
Gln	1.2921	1.2392	0.8856	1.3663	1.0013	0.6168	5.2762	2.291	5.1509	1.291	2.6108	1.1877	0.8155	0.3713	0.7442	1.5234	1.2382	1.1963	0.313	0.3042	0.672	4.2135	2.7896	1.3658	0.0842	0.0899	0.0785	0.1364	0.0857	0.2134	0.4967	0.4212	0.5723	0.0058	0.009	0.0112	0.0124	0.0098	0.0071	0.0036	0.0029	0.0042
Homoserine	0.7817	1.3083	0.988	1.0901	0.8464	0.9682	1.4252	0.7309	2.1179	3.1348	2.4825	4.7705	3.1093	2.7156	4.0306	0.6925	0.7513	0.7219	0.9516	0.5878	0.8809	1.1747	1.1074	1.0402	0.3563	0.3208	0.4334	0.336	0.369	0.402	0.1905	0.3511	0.3185	0.0904	0.0781	0.1226	0.0295	0.0238	0.0432	0.027	0.0386	0.0614
Ile	1.9593	1.6716	2.2471	0.4681	0.4214	0.6424	0.8338	0.4397	0.6511	4.9216	4.6349	4.1975	2.0416	3.8134	3.2078	0.6438	1.175	0.9094	0.5156	0.2882	0.743	1.8827	1.3225	0.7624	0.1572	0.1606	0.3436	0.0725	0.1036	0.088	0.1303	0.1208	0.1687	0.0472	0.0417	0.0526	0.019	0.0111	0.0149	0.0301	0.0311	0.0129
Leu	1.0832	1.1283	1.0382	0.6333	0.3825	0.5079	1.488	0.6676	0.8701	6.526	3.2512	4.8886	2.9238	4.7733	2.539	1.0324	1.3059	0.9049	0.6329	0.4433	0.7861	0.7078	0.4695	0.9461	0.3691	0.2605	0.151	0.1368	0.1498	0.1575	0.2014	0.1246	0.2067	0.0162	0.057	0.0366	0.0274	0.0175	0.0399	0.0485	0.0395	0.0304
Phe	0.4079	0.6062	0.4414	1.157	0.4709	1.3259	1.5521	1.041	2.1699	1.4583	1.3938	1.704	1.3282	1.4024	1.1528	0.9465	1.3024	1.1245	1.1407	0.7845	1.3679	2.0135	0.8828	1.241	1.1841	0.8635	1.2443	0.6106	0.7023	1.27	0.5644	0.436	0.6915	0.5308	0.5835	0.4781	0.7127	0.4923	0.2845	1.506	0.815	0.6149
Pro	6.925	13.0547	19.3779	0.5386	0.3526	0.4456	0.3133	0.0274	0.1704	0.0832	0.0742	0.0761	0.0442	0.035	0.0594	0.0173	0.0186	0.0179	0.0158	0.0115	0.0201	0.0243	0.0147	0.0249	0.016	0.0115	0.0137	0.023	0.0102	0.0166	0.0262	0.0223	0.0339	0.0044	0.0068	0.0056	0.0073	0.0068	0.0078	0.017	0.015	0.013
p_Glu	1.3625	2.0357	2.037	0.6748	0.4899	1.0462	1.6033	0.7662	1.1847	3.0062	2.4947	3.4552	2.0106	1.7859	3.8713	0.6918	0.7723	1.4833	0.4037	0.4824	0.8924	1.4694	1.4532	1.4369	0.3686	0.2673	0.6246	0.2542	0.1152	0.1847	0.552	0.3947	0.7094	0.2216	0.1171	0.1545	0.1526	0.1742	0.1138	0.2664	0.1449	0.2747
Ser	0.2367	0.5131	0.539	0.1215	0.1928	0.2571	0.3002	0.2138	0.1798	6.0438	2.5113	5.8067	7.4411	6.6747	8.2074	0.1808	0.2709	0.2258	0.0433	0.0804	0.0618	0.5426	0.4874	0.4322	0.06	0.0432	0.0834	0.017	0.0283	0.0415	0.0194	0.0372	0.0394	0.0159	0.0141	0.0177	0.0011	0.001	0.0009	0.0079	0.0025	0.0052
Thr	1.1366	1.3319	1.4668	0.9287	0.6652	0.797	1.463	1.2102	2.0095	3.5006	3.8998	4.4325	2.1745	2.2752	3.4724	0.8675	1.0015	2.0388	0.6675	0.3852	0.5264	0.7322	0.4983	0.9661	0.3543	0.3158	0.3351	0.2921	0.2328	0.5594	0.2601	0.1955	0.4888	0.0543	0.0549	0.1053	0.0585	0.0375	0.0391	0.0768	0.0348	0.0575
Trp	0.1248	0.0904	0.2235	0.1901	0.1482	0.0647	0.0905	0.0874	0.0936	1.1973	0.9283	1.3865	0.7289	1.4395	1.1905	2.5152	2.92	2.1104	1.046	0.699	0.9758	1.9297	1.2309	1.5803	1.338	2.3898	1.8639	0.8882	0.5555	1.3488	1.6506	1.0362	1.3434	0.8434	0.6003	0.3571	1.0576	0.8754	0.3669	1.2399	0.6692	0.5847
Tyr	0.015	0.027	0.021	0.0131	0.0042	0.0086	3.9345	4.1611	4.0478	5.0025	2.8104	3.9064	5.9479	3.9108	4.9294	0.2097	0.3023	0.4221	0.2359	0.1522	0.1823	0.2242	0.1788	0.2697	0.1199	0.1093	0.1232	0.0882	0.0519	0.1099	0.0947	0.0949	0.0725	0.0297	0.0435	0.0159	0.0169	0.0222	0.0116	0.0263	0.0408	0.0117
Val	1.5251	2.0917	2.6167	1.2271	0.5824	1.7348	1.5621	2.0981	2.634	2.5872	2.4731	2.1773	1.583	1.3204	1.5154	0.9243	1.3478	1.1361	0.879	0.586	1.1154	0.8486	0.5403	1.1569	0.514	0.4442	0.4791	0.3795	0.3788	0.3791	0.4233	0.3878	0.6387	0.1478	0.2193	0.2731	0.2007	0.1081	0.1245	0.3081	0.1284	0.2027
Ornithine	2.3532	2.1835	2.5228	0.4726	0.7083	0.5905	0.9804	1.4966	4.7312	1.7044	1.8438	3.5349	1.9092	1.9583	2.9387	0.5076	0.742	0.6248	0.7461	0.6081	0.5655	0.6813	0.6167	0.765	0.5006	0.4987	0.4996	0.3815	0.2969	0.658	0.2905	0.3912	0.3207	0.3899	0.2868	0.3833	0.2447	0.227	0.2707	0.242	0.141	0.1915
Fumarate	0.4098	0.8662	1.05	0.4914	0.2441	0.348	0.8299	0.4713	0.397	4.1114	2.0963	5.5332	4.9285	4.615	8.9808	0.8915	0.5454	0.6191	0.2806	0.187	0.4468	0.4766	0.4748	0.4784	0.2936	0.1215	0.2076	0.1947	0.1526	0.2013	0.3629	0.3121	0.2614	0.0238	0.019	0.0286	0.0052	0.0065	0.0111	0.0067	0.0086	0.0094
Galactonate	1.7189	1.9077	2.1004	2.5841	1.7145	3.069	1.2663	1.5494	1.8326	3.4327	1.2988	2.1419	4.7354	3.2636	4.3998	0.2016	0.2896	0.2911	0.1401	0.2368	0.146	0.207	0.2149	0.199	0.208	0.2667	0.464	0.2051	0.1066	0.2086	0.0981	0.1131	0.0831	0.0902	0.0433	0.0601	0.2122	0.1504	0.1813	0.2268	0.1843	0.1567
Gluconate	1.1228	1.9384	0.9239	0.6526	0.4261	0.5393	0.7596	0.3943	0.6837	1.3077	1.4294	1.6208	1.4337	1.4001	1.0846	0.6629	0.9656	0.6015	0.8063	1.225	0.5988	0.8336	1.0468	0.6511	2.3325	1.7064	2.4758	1.194	0.7497	1.103	1.2775	0.9475	0.4809	1.1978	0.8964	1.0471	0.5937	0.4371	0.5154	0.9657	0.372	0.5988
Glycerate	2.4674	2.8405	5.6514	2.2312	1.3184	1.7748	2.4296	2.2318	2.3307	2.3748	1.7101	2.0424	2.9609	2.3409	5.4291	0.2057	0.2013	0.197	0.0069	0.0081	0.0075	0.3116	0.1633	0.2374	0.0296	0.0243	0.0269	0.0854	0.0978	0.0916	0.0488	0.0551	0.0614	0.0012	0.0011	0.0011	0.0006	0.0007	0.0007	0.0003	0.0002	0.0004
Itaconate	3.1531	2.9668	3.3394	0.5645	0.4914	1.0267	0.7925	0.5374	0.665	1.2995	1.7022	0.8967	0.159	0.2793	0.2192	2.0679	2.0786	2.7061	0.5711	1.2878	1.7663	2.258	1.5533	2.2059	0.56	0.65	0.605	0.5235	0.3929	0.5641	0.6143	0.4123	0.6255	0.3541	0.2889	0.6784	0.1187	0.1874	0.2293	0.1408	0.1746	0.2925
Malate	1.0912	2.8779	2.878	1.4884	0.7603	1.273	0.6915	1.0464	1.0766	2.5736	2.8003	2.687	3.0617	2.8728	2.9672	0.6263	0.529	0.5777	0.4085	0.5518	0.4801	1.0191	0.7235	1.3836	0.5118	0.7212	0.6165	0.5123	0.7401	0.5886	0.6463	0.2818	0.5553	0.1513	0.0589	0.1311	0.0064	0.0061	0.0063	0.0069	0.0069	0.0068
Nicotinate	1.2707	3.5509	2.3273	1.3912	1.5581	2.0497	4.0692	3.27	2.3425	3.2765	1.6349	3.4968	2.2854	2.5601	3.5456	0.3089	0.349	0.4499	0.0543	0.1003	0.0773	0.2145	0.1276	0.3237	0.1467	0.1379	0.1423	0.0777	0.0913	0.1049	0.0945	0.0843	0.1404	0.0616	0.0329	0.0902	0.0186	0.0217	0.0319	0.03	0.0336	0.0252
Phosphorate	2.3597	3.7788	5.1979	2.6965	0.968	2.1342	1.3557	1.5094	2.0182	1.4588	1.301	1.7757	1.1817	1.0322	1.4674	0.4004	0.7524	0.5764	0.2533	0.5187	0.386	0.5412	0.7022	0.6217	0.6195	0.6919	0.6557	0.4281	0.8665	0.695	0.5127	0.3932	0.5935	0.1364	0.1724	0.2966	0.0932	0.1166	0.193	0.2005	0.2064	0.1412
Sinapate	4.019	6.6892	5.9326	1.9934	1.7372	3.5788	1.9441	2.1156	2.3008	1.2067	1.1524	1.6687	1.3419	0.6272	1.0131	0.136	0.1925	0.2489	0.1386	0.2521	0.2233	0.1403	0.0972	0.1623	0.1069	0.1213	0.1141	0.2334	0.2797	0.326	0.1614	0.3443	0.3526	0.0908	0.0718	0.1097	0.0859	0.0712	0.0785	0.2297	0.1801	0.1306
Succinate	0.134	0.1748	0.1491	0.2835	0.1963	0.1903	0.3101	0.1674	0.2149	4.0515	5.7925	7.5336	4.8525	5.7791	11.3281	0.0567	0.0498	0.0889	0.0336	0.0281	0.0384	0.0422	0.0362	0.0622	0.0364	0.0392	0.0378	0.0549	0.0322	0.0602	0.0286	0.0206	0.0413	0.0111	0.0089	0.0096	0.003	0.0026	0.0028	0.006	0.0048	0.0059
Threonate	1.563	1.3507	2.7273	2.9326	2.7006	4.5214	2.0314	4.0536	3.5386	1.3369	0.7683	1.3815	2.1912	1.9734	1.8522	0.4387	0.4462	0.4543	0.2704	0.2701	0.2706	0.3069	0.2445	0.1482	0.2281	0.3993	0.3137	0.6253	0.4844	0.6884	0.3329	0.3674	0.3918	0.1066	0.0589	0.0908	0.0237	0.0304	0.027	0.021	0.0127	0.025
Lyxonate	3.5192	4.8519	4.3089	3.3983	1.9882	5.1991	1.3345	2.0714	3.5225	0.4686	0.6359	0.5522	0.7701	0.5363	1.0039	0.2024	0.2829	0.1899	0.5049	0.8716	0.5049	0.5495	0.4617	0.4683	0.5768	0.343	0.7357	0.2599	0.2086	0.2342	0.4193	0.4333	0.2655	0.0679	0.0658	0.0663	0.0203	0.0314	0.0259	0.0162	0.0167	0.0157
Shikimate	1.7668	2.1809	2.3884	1.0925	1.1123	2.1326	1.5266	1.2974	2.1666	0.7065	0.6667	0.9692	0.9299	0.6449	0.7874	0.897	0.9127	1.0256	1.0153	1.0662	1.2558	0.5967	1.1299	1.0773	1.3866	1.5083	1.4474	1.3995	1.3532	1.6189	0.8329	0.6496	1.0161	0.4146	0.3455	0.2764	0.0262	0.1062	0.1862	0.0272	0.0223	0.038
Arabinose	0.9854	1.1429	0.9	0.6452	0.4952	0.7951	2.9599	2.4056	3.5141	4.2692	3.4903	2.7114	4.132	3.8517	4.4123	0.2914	0.4462	0.3194	0.1484	0.193	0.3529	0.5577	0.37	0.2933	0.2943	0.3165	0.2722	0.0938	0.1602	0.0788	0.0716	0.0595	0.0837	0.0423	0.0349	0.0386	0.1464	0.046	0.3758	0.094	0.045	0.0639
Cellobiose	2.3782	1.4229	3.8565	3.4587	4.3223	3.8905	2.0942	3.1966	4.299	0.8376	0.489	0.6633	2.9101	1.7818	2.8817	0.2025	0.1431	0.1728	0.0759	0.0936	0.0848	0.2773	0.1891	0.2518	0.1247	0.4536	0.2891	0.1046	0.3132	0.2089	0.0801	0.0625	0.0978	0.0491	0.0276	0.0384	0.0186	0.0472	0.0329	0.0269	0.0251	0.026
Fructose	1.4635	1.7036	3.4897	1.5759	0.8779	1.2269	1.3076	1.8254	1.5665	2.0366	2.6168	2.3267	2.5302	3.2092	2.8697	0.5172	0.695	0.6061	0.5286	0.616	0.5723	0.8961	0.718	1.6895	0.5965	0.7237	0.6601	0.3355	0.5364	0.2716	0.4653	0.3188	0.3921	0.0188	0.0107	0.0148	0.0404	0.0528	0.0653	0.0058	0.0124	0.0139
Glucopyranose	0.2886	0.4155	0.5121	0.347	0.4239	0.7902	0.5461	0.2243	0.4218	0.7915	1.2562	1.0238	1.1099	0.9128	1.0113	0.2238	0.2439	0.2639	0.4586	0.8363	1.142	0.411	1.1829	0.7955	0.9246	0.2387	3.7915	0.5743	0.388	0.827	1.1155	0.4979	0.8067	2.7613	2.1122	1.8352	2.0751	1.6042	1.1332	1.3265	1.3903	2.9647
Glucose	1.8196	2.1721	4.2549	1.7128	1.0107	1.3617	1.6153	1.8568	1.736	2.4778	1.7036	2.0907	2.6528	2.0734	2.3631	0.4957	0.695	0.5954	0.564	0.7391	0.6515	0.8622	0.7122	0.7872	0.5759	0.6967	0.6363	0.3257	0.4514	0.3497	0.3844	0.3996	0.392	0.0252	0.0197	0.0224	0.1537	0.0542	0.1283	0.1942	0.0707	0.1161
Lyxose	0.5852	0.5145	0.4438	4.0609	2.8528	1.6447	4.1378	1.8379	3.4829	2.8551	2.8545	2.854	3.7541	2.9853	2.5404	0.2234	0.2858	0.3483	0.0442	0.0365	0.0404	0.3338	0.246	0.2899	0.2543	0.1979	0.3107	0.1415	0.3875	0.2645	0.2288	0.1626	0.0964	0.0477	0.0375	0.0426	0.0954	0.0567	0.076	0.1418	0.1159	0.09
Raffinose	0.0094	0.0123	0.0066	0.0097	0.0093	0.0065	0.0172	0.0306	0.0256	0.0451	0.0735	0.0593	0.0444	0.0446	0.0243	0.0407	0.0399	0.0403	0.5818	0.6656	0.6237	0.0335	0.0446	0.0557	0.5373	0.8995	0.7184	1.3331	1.2594	1.2962	1.2747	1.6228	1.4487	2.9641	2.6067	4.732	2.5139	3.1374	4.9655	2.999	2.4318	2.7154
Sucrose	1.4426	1.2161	1.3294	1.3126	0.8748	1.0937	1.2839	1.2923	1.2881	2.1472	1.7056	1.9264	2.2147	2.0702	2.1424	0.4959	0.6997	0.5978	0.7415	0.8402	0.7908	0.6753	0.7747	0.725	0.4691	0.7512	0.6101	0.5162	0.6332	0.5747	0.4313	0.7351	0.5832	0.6525	0.8587	0.7556	0.5057	0.8763	1.3346	0.6621	0.6925	0.6773
Xylose	0.9221	0.847	0.7719	1.2626	0.7799	1.7453	5.134	2.6257	3.6175	1.3269	0.6682	1.9856	5.0585	3.5908	3.6289	0.364	0.4261	0.4882	0.0773	0.0572	0.0672	0.3988	0.2956	0.3472	1.205	0.9144	0.6237	0.2462	0.4964	0.3713	0.3234	0.2432	0.163	0.0691	0.0433	0.1109	0.103	0.1937	0.2844	0.0408	0.0391	0.0424
Arabitol	1.4596	1.6592	1.2896	1.232	0.7676	0.8697	1.9688	1.3175	1.3866	3.8372	3.768	3.6988	0.3088	0.3788	0.4488	0.5989	0.6714	0.8995	0.5808	0.4707	0.6187	0.5549	0.5812	0.4769	0.9532	1.8928	1.1054	0.5077	0.8085	0.676	0.4487	0.2785	0.1698	0.2292	0.1067	0.3187	0.099	0.8972	3.3542	0.1224	0.103	0.0849
Erythritol	1.3677	1.7656	1.8282	0.7898	0.6712	0.7305	1.6059	0.6981	1.7817	1.2767	1.5675	2.4326	1.0033	1.0394	1.5267	0.8357	0.6864	1.6661	1.0778	0.9613	1.4051	0.841	1.0052	1.3409	1.1433	1.105	1.1241	0.9392	1.4167	1.2824	0.9522	0.5529	0.9641	0.5028	0.2581	0.6457	0.1859	0.2645	0.2252	0.1713	0.1845	0.1779
Galactinol	0.0068	0.0086	0.0133	0.0109	0.0056	0.0127	0.0115	0.0169	0.0105	0.0273	0.0681	0.109	0.0231	0.0202	0.0217	1.3494	1.8462	1.5978	1.5319	1.6773	1.6046	1.6033	1.716	1.6597	1.4801	1.5283	1.5042	1.2432	1.1267	1.185	1.0072	1.3063	1.1568	1.2793	1.561	2.6745	1.0384	2.0007	2.6058	1.3907	1.5095	1.4501
Mannitol	0.5275	3.4843	2.0059	0.6739	0.2788	0.4763	0.5306	0.4971	0.5139	3.2075	2.7384	3.6767	1.4682	1.9435	2.5072	0.5358	0.699	0.6174	0.7121	1.0122	1.505	0.5601	0.5609	0.5605	0.9736	1.2561	2.3221	0.6782	1.1417	1.3125	0.7252	0.8407	0.4159	0.0834	0.0721	0.0778	0.104	0.2467	0.1754	0.0939	0.0446	0.1432
Sorbitol	2.5983	2.0201	2.3092	2.2581	1.1209	1.6895	1.9945	2.2183	2.1064	2.7734	1.4382	2.1058	3.1548	2.1302	2.6425	0.4954	0.5663	0.5308	0.4437	0.4827	0.4632	0.413	0.6137	0.5133	0.4251	0.589	0.507	0.2923	0.4162	0.4148	0.2969	0.2428	0.4193	0.162	0.3651	0.5681	0.043	0.0607	0.0784	0.007	0.0124	0.0178
Threitol	0.7918	1.4407	1.3894	0.4862	0.471	0.9578	0.8613	0.6009	1.0884	1.5487	1.4309	2.7613	1.3546	1.7371	2.4454	0.631	0.7759	0.7034	0.8506	0.7888	1.2519	0.6214	0.8092	1.3219	1.4367	2.3481	3.2594	0.8458	1.1429	1.1841	1.0821	0.6612	0.8646	0.3175	0.2147	0.554	0.1325	0.2352	0.1838	0.1464	0.132	0.1392
Xylitol	2.0566	2.617	2.8176	2.0542	1.8089	3.2218	2.1975	2.3118	2.5106	0.971	0.8137	1.0122	0.8639	0.7756	1.0082	0.7561	0.8324	0.8979	0.6432	0.5824	0.904	0.6749	0.7155	1.0602	1.2102	0.7551	1.5225	0.583	0.8495	0.5486	0.6895	0.4507	0.4609	0.1432	0.073	0.1492	0.0689	0.0792	0.0741	0.0991	0.0676	0.0685
Inositol	1.6195	1.7602	1.6899	1.9158	1.0556	1.4857	1.7895	1.7375	1.7635	2.9087	1.8161	2.3624	3.1809	2.3577	2.7693	0.6316	0.8159	0.7238	0.5445	0.504	0.5242	0.8957	0.698	0.7969	0.5632	0.6046	0.5839	0.3065	0.3639	0.5845	0.3561	0.2735	0.6251	0.2021	0.2634	0.3247	0.1976	0.1107	0.1542	0.0361	0.0429	0.06
Glycerophosphoglycerol	0.3901	0.7403	0.4776	0.512	0.3735	0.4428	0.7288	0.74	0.7344	1.5244	4.232	2.7975	1.0098	1.1394	1.4903	4.7273	3.9057	5.5488	0.1766	0.1731	0.1749	2.8535	0.9899	2.7641	0.8041	0.8692	0.8366	0.0557	0.0861	0.0589	0.0715	0.027	0.0612	0.0558	0.0938	0.0551	0.0265	0.0517	0.0265	0.0889	0.0492	0.0354
Dopamine	0.0505	0.0663	0.0822	0.0067	0.0053	0.0081	0.0079	0.0092	0.0083	0.0004	0.0002	0.0003	0.0006	0.0003	0.0005	1.1025	0.5182	1.1314	3.0132	3.4369	3.6638	4.0822	2.9309	5.2334	1.8551	2.067	1.961	1.9585	1.4379	1.6982	1.7256	2.5161	1.3207	0.02	0.0157	0.0269	0.0049	0.0063	0.0063	0.0095	0.0045	0.0066
Uridine	2.2572	2.0307	2.9989	1.836	1.537	1.465	1.5217	1.7617	1.2818	4.6605	1.8337	3.4741	3.1474	2.3218	2.8038	0.7586	0.3065	0.7983	0.2444	0.2645	0.5324	0.6029	0.3708	0.8349	0.2708	0.2267	0.3934	0.0837	0.0911	0.1699	0.1432	0.081	0.1519	0.0351	0.0373	0.0362	0.1077	0.1241	0.1159	0.1075	0.0862	0.094
Benzoate_4_amino	1.9841	1.6988	2.0127	0.9032	1.026	1.9242	1.5486	1.8432	2.5995	0.7918	1.7286	2.0144	1.074	1.1911	1.9095	0.9366	1.3006	1.1186	0.8935	1.2001	1.0892	1.0437	0.6496	1.0017	0.9716	0.4156	1.0757	0.6217	0.4	1.0866	1.0597	0.7036	0.4502	0.4249	0.1999	0.261	0.2018	0.1119	0.1568	0.1432	0.1051	0.1273
Benzoate_4_hydroxy	1.4343	1.0974	1.7711	0.3161	0.3923	0.3542	0.3855	0.9042	0.6449	0.4726	0.9115	0.692	0.9659	0.7903	1.1416	0.1904	0.2847	0.2376	0.4192	0.4189	0.3816	0.2707	0.3065	0.55	0.218	0.2624	0.2402	0.27	0.2973	0.4323	0.2451	0.3634	0.4308	0.7604	0.6294	1.0493	5.0833	4.1628	2.6107	2.8115	2.4596	4.3398
Glycerol_3_phosphate	3.0548	3.9436	3.3586	1.2399	1.1771	1.0238	2.6131	1.0653	1.8131	1.3216	2.0201	2.7872	0.546	1.2487	1.4725	0.7254	0.7986	0.762	0.9669	0.9258	0.9937	0.9521	0.4394	0.8097	0.3345	0.3778	0.3562	0.9027	0.6821	0.6472	0.3369	0.3795	0.4084	0.2969	0.4476	0.1462	0.0739	0.1169	0.0695	0.1216	0.1128	0.1304
Acetate_3_4_dihydroxyphenyl	0.0029	0.0039	0.0034	0.002	0.0039	0.0029	0.0028	0.0026	0.0224	0.0028	0.0037	0.0032	0.0067	0.006	0.0127	1.42	0.5535	0.9988	3.2369	4.0443	2.4295	0.5095	1.2121	0.8608	1.6335	1.4574	1.5455	3.1338	4.8907	6.6476	2.55	3.0705	1.2254	0.1101	0.0942	0.1036	0.02	0.0116	0.0203	0.0542	0.0463	0.0384
